# Supplementary material for: Unravelling the impact of frontal lobe impairment for social dysfunction in myotonic dystrophy type 1
Source: Brain Commun. 2022 May 17;4(3):fcac111. doi: 10.1093/braincomms/fcac111 (PMC9123843; doi:10.1093/braincomms/fcac111)
Supplement: fcac111_Supplementary_Data [file fcac111_supplementary_data.zip]

Archive with 3 entries (3 files):
- Supplementary Figure.tif
- Supplementary Table 1.pdf
- Supplementary Table 2.pdf
